# Supplementary material for: Optical Absorption in N-Dimensional Colloidal Quantum Dot Arrays: Influence of Stoichiometry and Applications in Intermediate Band Solar Cells
Source: Nanomaterials (Basel). 2022 Sep 27;12(19):3387. doi: 10.3390/nano12193387 (PMC9565355; doi:10.3390/nano12193387)
Supplement: Supplementary file 1 [file nanomaterials-12-03387-s001.zip]

Archive with 6 entries (6 files):
- CBM-profile-SuppInfo.jpg
- main.tex
- OS-all-SuppInfo.jpg
- Oscillations-SuppInfo.jpg
- VBM-7-to-CBM-SuppInfo.jpg
- VBM-8-to-CBM-SuppInfo.jpg
