# Supplementary material for: Optical Absorption in N-Dimensional Colloidal Quantum Dot Arrays: Influence of Stoichiometry and Applications in Intermediate Band Solar Cells
Source: Nanomaterials (Basel). 2022 Sep 27;12(19):3387. doi: 10.3390/nano12193387 (PMC9565355; doi:10.3390/nano12193387)
Supplement: Supplementary file 1 [file nanomaterials-12-03387-s001.zip › main.tex]

\documentclass{article}
\title{Supporting Information for Optical Absorption in N-Dimensional Colloidal Quantum Dot Arrays: Influence of Stoichiometry and Applications in Intermediate Band Solar Cells}
\usepackage[utf8]{inputenc}
\usepackage{graphicx}
\renewcommand{\figurename}{Figure S}
\date{}

\begin{document}

\maketitle

\begin{figure}[h]
	\includegraphics[width = 14cm]{OS-all-SuppInfo.png}
	\caption{\label{OS_all} Oscillator strength for all absorption transitions in a one-dimensional InP array composed of QDs with cation-rich surfaces. The calculation has been performed averaging the x, y, z contributions and averaging over the Brillouin zone. The horizontal axis sweeps all possible initial states, i. e., from VBM-8 to CBM+5, taking into account that all points encompassed in an interval correspond to all transitions from the initial state marked by the lower limit of this interval.
}
\end{figure}


\begin{figure}[h]
	\includegraphics[width = 10.5cm]{VBM-8-to-CBM-SuppInfo.png}
	\caption{\label{VBM-8toCBM} Oscillator strength corresponding to the absorption transition from VBM-8 to CBM in a one-dimensional array of InP QDs with cation-rich surfaces, horizontal axis sweeps the Brillouin zone. Only half of the Brillouin zone has been represented for simplicity, given that the representation is symmetric. The calculation has been performed averaging the x, y, z contributions.
}
\end{figure}


\begin{figure}[h]
	\includegraphics[width = 10.5cm]{VBM-7-to-CBM-SuppInfo.png}
	\caption{\label{VBM-7toCBM} Oscillator strength corresponding to the absorption transition from VBM-7 to CBM in a one-dimensional array of InP QDs with cation-rich surfaces, horizontal axis sweeps the Brillouin zone. Only half of the Brillouin zone has been represented for simplicity, given that the representation is symmetric. The calculation has been performed averaging the x, y, z contributions.
}
\end{figure}


\begin{figure}[h]
	\includegraphics[width = 10.5cm]{CBM-profile-SuppInfo.png}
	\caption{\label{CBMprofile} CBM profile for the one-dimensional InP array composed of QDs with cation-rich surfaces. Horizontal axis sweeps only half of the Brillouin zone considering the symmetry of the curve. The position of the Fermi level is included as a red dotted line.
}
\end{figure}

\begin{figure}[h]
	\includegraphics[width = 10.5cm]{Oscillations-SuppInfo.png}
	\caption{\label{Oscillations} Schematic representation of the effect in the oscillator strength integral of an increase in the number of oscillations in the product of the two wavefunctions involved in an absorption transition. Green regions are increasingly compensated by red ones as the aforementioned number of oscillations is incremented.
}
\end{figure}


\end{document}
